# Supplementary material for: Lysophosphatidic acid–mediated NF-κB activation promotes FOXC2 expression essential for lymphatic valve development
Source: J Clin Invest. 2026 Jan 13;136(5):e193364. doi: 10.1172/JCI193364 (PMC12948439; doi:10.1172/JCI193364)
Supplement: Supporting data values [file jci-136-193364-s310.xlsx]

## Sheet: Fig. 1A
	Lpa1	Lpa2	Lpa3	Lpa4	Lpa5	Lpa6
	6.90534	18.7356	13.5265	28.3979	3.45267	231.957
	20.3607	59.2077	19.8039	114.382	7.71525	209.051
	3.57443	11.1403	5.92869	48.7629	3.72622	293.601

## Sheet: Fig. 1B
	Control	Lpa4;Lpa6ΔEC
	100	26.9231

## Sheet: Fig. 1F
	E15.5		E18.5
	Control	Lpa4;Lpa6ΔEC	Control	Lpa4;Lpa6ΔEC
	4.54545	40	0	33.3333

## Sheet: Fig. 1G
	E15.5		E18.5
	Control	Lpa4;Lpa6ΔEC	Control	Lpa4;Lpa6ΔEC
	0	60	0	66.6666

## Sheet: Fig. 1H
	E15.5		E18.5
	Control	Lpa4;Lpa6ΔEC	Control	Lpa4;Lpa6ΔEC
	0	46.6666	0	55.5555

## Sheet: Fig. 1J
	Control	Lpa4;Lpa6ΔEC
	9.677	27.749
	20.968	21.699
	12.597	39.901
	16.448	29.077
	13.875	17.371
	20.968	15.885
	12.284	22.465
	11.29	23.814
		24.194

## Sheet: Fig. 1K
	Control	Lpa4;Lpa6ΔEC
	1.79306	0.353875
	1.32956	0.289721
	1.06669	0
	1.96268	0.452011
	4.72558	0
	3.25985	0.625627
	0.443642	0.569273
	3.22424	0
		0

## Sheet: Fig. 1M
	Control	Lpa4;Lpa6ΔEC
	3.6	3.4
	3.5	3.1
	3.7	3.3
	3.3	3.2
	3.5	2.6
	3.4
	3
	3.4
	3.1
	3.7
	2.8
	3

## Sheet: Fig. 1O
	Control	Lpa4;Lpa6ΔEC
	2.65376	0.566351
	8.53951	0.426805
	6.44285	1.73933
	7.0194	0.260287
	4.87735	2.69925
	3.69287
	5.25751
	3.08846
	2.42888
	2.53466
	2.2487

## Sheet: Fig. 2C
	Control	Lpa4;Lpa6iΔLEC
	9.0909	80

[truncated: 93 more sheets: Fig. 2D, Fig. 2F, Fig. 2I, Fig. 2J, Fig. 2O, Fig. 3A, Fig. 3B, Fig. 3C, Fig. 3D, Fig. 3E, Fig. 4A, Fig. 4B, Fig. 4C, Fig. 4F, Fig. 4G, Fig. 4I, Fig. 4J, Fig. 5B, Fig. 5D, Fig.  5G …]
